# Supplementary material for: Engraftment of allogeneic iPS cell-derived cartilage organoid in a primate model of articular cartilage defect
Source: Nat Commun. 2023 Feb 20;14:804. doi: 10.1038/s41467-023-36408-0 (PMC9941131; doi:10.1038/s41467-023-36408-0)
Supplement: Supplementary file 4 — Supplementary Data 1-2 [file 41467_2023_36408_MOESM4_ESM.xlsx]

## Sheet: Supplementary Data 1
Supplementary Data 1. DEGs between PRG4-positive and -negative cells.
PRG4-positive cells markers			PRG4-negative cells markers
Gene	avg_log2FC	p_val_adj	Gene	avg_log2FC	p_val_adj
PRG4	10.952	1.099e-121	COX1	1.327	7.234e-30
FMOD	0.904	8.526e-37	HSPA5	1.508	6.517e-27
DCN	1.755	4.847e-35	COX2	1.071	1.05e-25
PRELP	1.384	5.932e-35	IGFBP4	1.894	3.297e-25
COL3A1	0.873	6.397e-33	ANXA2	1.117	1.013e-24
SPARC	0.545	1.654e-32	CYTB	0.872	1.839e-24
SCRG1	1.187	1.202e-29	ASNS	2.095	2.32e-24
ECRG4	1.62	6.651e-28	CDH11	1.737	7.465e-24
IGF2	0.969	7.041e-28	HSPA9	1.216	3.602e-23
PAM	1.175	2.801e-27	COX3	0.834	3.864e-23
MGP	1.49	1.786e-26	ITGAV	1.092	6.255e-22
BGN	0.728	4.192e-26	RPSA	0.549	7.599e-22
CLEC3A	0.935	8.837e-26	IGFBP5	1.916	2.108e-21
ITM2A	1.839	7.1e-25	ND4	0.729	4.429e-21
COL11A2	0.811	3.216e-24	ND5	0.943	1.642e-20
BHLHE40	1.541	2.148e-23	CYP1B1	1.96	2.522e-19
NR1D1	1.494	4.755e-23	MFAP4	1.609	1.326e-18
CDO1	1.912	7.662e-21	ND3	1.194	7.466e-18
CILP	1.962	1.008e-20	ND2	0.694	3.11e-17
HHIPL2	1.651	6.728e-20	APOE	1.447	5.676e-17
FGFR3	1.22	1.201e-19	ND1	0.698	7.864e-17
MT1E	1.738	1.576e-19	CHI3L1	2.217	1.416e-16
CHAD	1.205	4.276e-19	ANXA1	1.138	2.529e-16
PER1	1.458	2.033e-17	CD44	2.305	3.788e-16
ID2	1.408	3.575e-17	EIF4A1	1.049	4.846e-16
LUM	0.933	4.058e-16	DDX5	0.923	8.136e-16
FOS	1.319	4.372e-16	TPM4	0.747	8.254e-16
ADM	1.604	7.423e-16	NARS1	0.928	1.073e-15
IFI6	0.776	1.33e-15	IARS1	1.159	1.291e-15

## Sheet: Supplementary Data 2
Supplementary Data 2. IPA on DEGs between PRG4-positive and -negative cells
Upstream Regulator	Molecule Type	Predicted Activation State	Activation z-score	p-value of overlap
AGT	growth factor	Activated	6.018	8.49e-24
beta-estradiol	chemical - endogenous mammalian	Activated	4.27	4.03e-21
TGFB1	growth factor	Activated	4.028	4.39e-21
MYC	transcription regulator	Activated	2.046	2.66e-19
TNF	cytokine	Activated	2.818	1.37e-18
dexamethasone	chemical drug		1.513	1.11e-16
IL1B	cytokine	Activated	2.52	1.47e-16
NFKBIA	transcription regulator	Activated	3.253	6.06e-16
PRL	cytokine	Activated	3.805	1.56e-15
acyline	biologic drug			2.05e-15
CTNNB1	transcription regulator	Activated	3.574	2.58e-15
GLI1	transcription regulator	Inhibited	-2.101	2.68e-15
FGF2	growth factor	Activated	2.439	6.68e-15
TGFB3	growth factor	Activated	3.064	1.18e-14
YAP1	transcription regulator	Activated	2.592	1.74e-14
forskolin	chemical toxicant	Activated	3.977	2.92e-14
HRAS	enzyme		0.835	3.43e-14
IGF1	growth factor	Activated	2.452	4.26e-14
EGF	growth factor	Activated	3.823	2.64e-13
SMAD3	transcription regulator	Activated	2.77	4.67e-13
Tgf beta	group	Activated	3.027	7.4e-13
cycloheximide	chemical reagent		1.718	9.9e-13
BMP2	growth factor	Activated	3.634	1.06e-12
PDGF BB	complex	Activated	2.576	1.25e-12
dihydrotestosterone	chemical - endogenous mammalian		1.108	1.41e-12
WNT3A	cytokine		1.325	1.62e-12
triamcinolone acetonide	chemical drug		-0.916	3.14e-12
halofuginone	chemical drug		-1.4	6.02e-12
tretinoin	chemical - endogenous mammalian	Activated	3.196	7.86e-12
ERBB2	kinase		1.562	1.07e-11
GATA4	transcription regulator		-0.083	1.18e-11
Lh	complex	Activated	4.159	1.27e-11
bicuculline	chemical - endogenous non-mammalian	Activated	3.095	1.29e-11
dalfampridine	chemical drug	Activated	3.13	2.19e-11
GPER1	G-protein coupled receptor	Activated	3.061	2.6e-11
CCN2	growth factor	Activated	2.944	2.99e-11
8-bromo-cAMP	chemical reagent	Activated	3.374	4.25e-11
TGFB2	growth factor		0.976	6.23e-11
thioacetamide	chemical toxicant	Activated	2.571	6.42e-11
ARHGAP31	other		-0.707	8.25e-11
LY294002	chemical drug	Inhibited	-3.562	8.71e-11
4-hydroxytamoxifen	chemical drug	Activated	2.362	9.38e-11
HIF1A	transcription regulator	Activated	4.108	1.23e-10
ERK1/2	group		1.75	1.46e-10
Akt	group		0.489	1.75e-10
kainic acid	chemical toxicant	Activated	3.358	2.94e-10
Growth hormone	group	Activated	2.928	3.66e-10
palbociclib	chemical drug	Activated	2.333	3.79e-10
RELA	transcription regulator	Activated	2.512	3.98e-10
HTT	transcription regulator		0.738	5.3e-10
LARP1	translation regulator	Inhibited	-3.159	5.81e-10
lipopolysaccharide	chemical drug	Activated	4.759	6.23e-10
JUN	transcription regulator		1.76	9.59e-10
MLXIPL	transcription regulator	Activated	3.286	9.76e-10
Pkc(s)	group	Activated	2.624	9.81e-10
NEDD9	other		1.897	1.04e-09
AHR	ligand-dependent nuclear receptor		-0.387	1.13e-09
IL6	cytokine	Activated	3.394	1.45e-09
NR3C1	ligand-dependent nuclear receptor		-0.152	1.64e-09
SMAD7	transcription regulator		-1.97	1.66e-09
