# Supplementary material for: Engraftment of allogeneic iPS cell-derived cartilage organoid in a primate model of articular cartilage defect
Source: Nat Commun. 2023 Feb 20;14:804. doi: 10.1038/s41467-023-36408-0 (PMC9941131; doi:10.1038/s41467-023-36408-0)
Supplement: Supplementary file 5 — Supplementary Code 1 [file 41467_2023_36408_MOESM5_ESM.zip]

Archive with 6 entries (5 files):
- Supplementary Code 1/
- Supplementary Code 1/Paper Fig5 for Code Submission.script.R
- Supplementary Code 1/PaperRevise ExtData.Fig6ACvsTransplant for Code Submission.script.R
- Supplementary Code 1/PaperRevise Fig6Rev for Code Submission.script.R
- Supplementary Code 1/readmex.txt
- Supplementary Code 1/WTA15.16_scvelo_Fig6ACTransp.ipynb
