# Supplementary material for: Engraftment of allogeneic iPS cell-derived cartilage organoid in a primate model of articular cartilage defect
Source: Nat Commun. 2023 Feb 20;14:804. doi: 10.1038/s41467-023-36408-0 (PMC9941131; doi:10.1038/s41467-023-36408-0)
Supplement: Supplementary file 5 — Supplementary Code 1 [file 41467_2023_36408_MOESM5_ESM.zip › Supplementary Code 1/Paper Fig5 for Code Submission.script.R]

library(Seurat)
library(SeuratObject)
library(dplyr)
library(tidyverse)
library(stringr)

s1 = "cyiPS.C.Pa.11w.1"
s2 = "cyiPS.C.Pa.11w.2"
s3 = "cyiPS.C.Pa.11w.3"
s4 = "cyiPSC.1"
s5 = "cyiPSC.2"

nfea=2000
dimension <- 30
reso <- 0.5

#ファイル読み込み


# Convert Fig5 matrix file created above to Seurat object
tableread_fast_sparse = function(x, sep="\t", header=TRUE){
  tmp = data.table::fread(x, header=header, sep=sep, quote="")
  tmp = as.data.frame(tmp)
  rownames(tmp) = tmp[,1]
  tmp = tmp[,2:ncol(tmp)]
  tmp = as.matrix(tmp)
  tmp = Matrix::Matrix(tmp, sparse = TRUE)
  return(tmp)
}
data.mat =tableread_fast_sparse("Fig5.matrix.txt.gz")
seu = CreateSeuratObject(data.mat)
seu$HashExp <- rownames(seu[[]])
seu$HashExp <- substr(seu$HashExp, 1, 10)
table(seu$orig.ident, seu$HashExp)
WTA12 <- seu
WTA12$HashExp <- as.factor(WTA12$HashExp)
levels(WTA12$HashExp)

# Create Ident
new.Ident <- c("cyiPS.C.Pa.11w.2", "cyiPSC.1")
names(new.Ident) <- levels(WTA12$HashExp)
WTA12$Ident <- new.Ident[WTA12$HashExp]

new.Ident <- c("pre-transplant cyiPS-Cart", "cyiPSC")
names(new.Ident) <- levels(WTA12$HashExp)
WTA12$Ident2 <- new.Ident[WTA12$HashExp]
table(WTA12$Ident2, WTA12$Ident)

Idents(WTA12) <- "Ident"

#正規化
WTA12 <- NormalizeData(
  WTA12,
  normalization.method = "LogNormalize",
  scale.factor = 1000000,  #CPMに相当する設定
)
#特定の細胞集団でのみ高発現している遺伝子群(nfeatures)を集めるためにフィルタリング。
#ここではvstという方法を用いて、高発現している遺伝子2000個を集めてくる。
##nfeaturesの値で大きく異なってくる
WTA12 <- FindVariableFeatures(
  WTA12, 
  selection.method = "vst", 
  nfeatures = nfea)

#regression out(増殖細胞間の細胞周期の違いをregression outする)
#s.genes <- cc.genes$s.genes
#g2m.genes <- cc.genes$g2m.genes
#WTA12 <- CellCycleScoring(WTA12, s.features = s.genes, g2m.features = g2m.genes, set.ident = TRUE)
#WTA12$CC.Difference <- WTA12$S.Score - WTA12$G2M.Score
WTA12 <- ScaleData(WTA12, features = rownames(WTA12))
WTA12 <- RunPCA(WTA12, npcs = dimension, features = VariableFeatures(WTA12), verbose = TRUE)
WTA12 <- RunUMAP(WTA12, reduction = "pca", dims = 1:dimension, verbose = TRUE)
WTA12 <- FindNeighbors(WTA12, reduction = "pca", dims = 1:dimension)
Fig5 <- FindClusters(WTA12, dims = 1:dimension, resolution = reso)

DimPlot(Fig5, reduction = "umap", group.by = "Ident")

DefaultAssay(Fig5) <- "RNA"
#遺伝子名を設定
specific_gene <- c(
  "GFP-polyA",
  "ACAN",
  "COL2A1",
  "COL1A1",
  "NANOG",
  "LIN28A"
)
FeaturePlot(Fig5, 
                 features = specific_gene, 
                 ncol = 5)

# Ridge plots - from ggridges. Visualize single cell expression distributions in each cluster
RidgePlot(Fig5, features = features, ncol = 5)

options(repr.plot.width = 6, repr.plot.height = 4)
g<- RidgePlot(Fig5, features = c("GFP-polyA"), group.by = 'Ident')
out_f6 <- "GFP-polyA_ridge.png"
ggsave(out_f6, g, width = 6, height = 4, dpi = 600)

options(repr.plot.width = 6, repr.plot.height = 4)
g<- RidgePlot(Fig5, features = c("ACAN"), group.by = 'Ident')
out_f7 <- "ACAN_ridge.png"
ggsave(out_f7, g, width = 6, height = 4, dpi = 600)

options(repr.plot.width = 6, repr.plot.height = 4)
g<- RidgePlot(Fig5, features = c("COL1A1"), group.by = 'Ident')
out_f8 <- "COL1A1_ridge.png"
ggsave(out_f8, g, width = 6, height = 4, dpi = 600)

options(repr.plot.width = 6, repr.plot.height = 4)
g<- RidgePlot(Fig5, features = c("COL2A1"), group.by = 'Ident')
out_f8 <- "COL2A1_ridge.png"
ggsave(out_f8, g, width = 6, height = 4, dpi = 600)

options(repr.plot.width = 6, repr.plot.height = 4)
g<- RidgePlot(Fig5, features = c("NANOG"), group.by = 'Ident')
out_f9 <- "NANOG_ridge.png"
ggsave(out_f9, g, width = 6, height = 4, dpi = 600)

options(repr.plot.width = 6, repr.plot.height = 4)
g<- RidgePlot(Fig5, features = c("LIN28A"), group.by = 'Ident')
out_f9 <- "LIN28A_ridge.png"
ggsave(out_f9, g, width = 6, height = 4, dpi = 600)
