# Supplementary material for: Engraftment of allogeneic iPS cell-derived cartilage organoid in a primate model of articular cartilage defect
Source: Nat Commun. 2023 Feb 20;14:804. doi: 10.1038/s41467-023-36408-0 (PMC9941131; doi:10.1038/s41467-023-36408-0)
Supplement: Supplementary file 5 — Supplementary Code 1 [file 41467_2023_36408_MOESM5_ESM.zip › Supplementary Code 1/PaperRevise Fig6Rev for Code Submission.script.R]

library(dplyr)
library(Seurat)
library(patchwork)
library(cowplot)
library(ggplot2)
library(ggsci)
library(scater)
library(loomR)
library(scuttle)
library(SingleR)
library(scran)
library(pheatmap)
library(tidyverse) # needed for composition of clusters, spread() function
library(RColorBrewer)

# Create significant DEG file. Save the file as a name of "DEGfile.csv" at the working directory folder.
DEGadjFile <- function(response){
  sign <- response$p_val_adj < 0.05
  response.sign <- response[sign,]
  response.sign$gene_name <- rownames(response.sign)
  response.sign <- response.sign[, c(6,2,5)]
  colnames(response.sign) <- c("Gene Name","fold change", "p-value-adj")
  object.name <- deparse(substitute(response))
  write.csv(response.sign, file = paste("./", object.name, ".sign.adj.csv", sep = ""), row.names = FALSE)
}


# Convert Fig6 matrix file to Seurat object
tableread_fast_sparse = function(x, sep="\t", header=TRUE){
  tmp = data.table::fread(x, header=header, sep=sep, quote="")
  tmp = as.data.frame(tmp)
  rownames(tmp) = tmp[,1]
  tmp = tmp[,2:ncol(tmp)]
  tmp = as.matrix(tmp)
  tmp = Matrix::Matrix(tmp, sparse = TRUE)
  return(tmp)
}
data.mat =tableread_fast_sparse("Fig6.matrix.txt.gz")
Fig6 = CreateSeuratObject(data.mat)
Fig6$HashExp <- rownames(Fig6[[]])
Fig6$HashExp <- substr(Fig6$HashExp, 1, 10)
table(Fig6$orig.ident, Fig6$HashExp)
Fig6$HashExp <- as.factor(Fig6$HashExp)
levels(Fig6$HashExp)

# Create Ident
new.Ident <- c("cyFC.17w.2","cyiPS.C.Pa.11w.2", "cyAC5", "cyiPS.C.Pa.imp.17w.1")
names(new.Ident) <- levels(Fig6$HashExp)
Fig6$Ident <- new.Ident[Fig6$HashExp]

new.Ident <- c("cyFT","pre-transplant cyiPS-Cart", "cyAC", "post-transplant cyiPS-Cart")
names(new.Ident) <- levels(Fig6$HashExp)
Fig6$Ident2 <- new.Ident[Fig6$HashExp]
table(Fig6$Ident2, Fig6$Ident)

Idents(Fig6) <- "Ident"


# Cell Cycle Scoring
s.genes <- cc.genes$s.genes
g2m.genes <- cc.genes$g2m.genes
DefaultAssay(Fig6) <- "RNA"
Fig6 <- CellCycleScoring(Fig6, s.features = s.genes, g2m.features = g2m.genes, set.ident = TRUE)

# split the dataset into a list
Fig6.list <- SplitObject(Fig6, split.by = "Ident")

Fig6.list <- lapply(X = Fig6.list, FUN = function(x) {
  x <- NormalizeData(x, normalization.method = "LogNormalize", scale.factor = 1000000)
  x <- FindVariableFeatures(x, selection.method = "vst", nfeatures = 2000)
})
# select features that are repeatedly variable across datasets for integration
features <- SelectIntegrationFeatures(object.list = Fig6.list)
# Perform integration
Fig6.anchors <- FindIntegrationAnchors(object.list = Fig6.list, anchor.features = features)
# this command creates an 'integrated' data assay
Fig6.combined <- IntegrateData(anchorset = Fig6.anchors)
# specify that we will perform downstream analysis on the corrected data note that the original
# unmodified data still resides in the 'RNA' assay
DefaultAssay(Fig6.combined) <- "integrated"
# Run the standard workflow for visualization and clustering
Fig6.combined <- ScaleData(Fig6.combined, verbose = FALSE)
Fig6.combined <- RunPCA(Fig6.combined, npcs = 30, verbose = FALSE)
Fig6.combined <- RunUMAP(Fig6.combined, reduction = "pca", dims = 1:30)
Fig6.combined <- FindNeighbors(Fig6.combined, reduction = "pca", dims = 1:30)
Fig6.combined <- FindClusters(Fig6.combined, resolution = 0.2)
# Visuhalization
DimPlot(Fig6.combined, reduction = "umap", label = TRUE, label.size = 8) 
DimPlot(Fig6.combined, group.by = "Ident2")
DimPlot(Fig6.combined, split.by = "Ident2", ncol = 3) + NoLegend()

Fig6Rev <- Fig6.combined

# Composition of clusters
tmp = table(Fig6Rev$seurat_clusters, Fig6Rev$Ident2)
tmp <- as.data.frame.matrix(tmp)  #change table to dataframe
colnames(tmp)   # Check the column sample names
tmp <- tmp[, c(1:4)]  # selsect the necessary columns of sample (condition) numbers
for (i in 1:ncol(tmp)) {
  tmp[, i] <- as.numeric(tmp[, i])
}
sapply(tmp, class) # confirm that integer was converted to numeric
colwa <- colSums(tmp)
for (i in 1:nrow(tmp)) {
  tmp[i, ] <- tmp[i, ]/colwa*100
}
tmp$cluster <- rownames(tmp)
# ggplot2
# describe graph
reshape2::melt(tmp, id.vars = 'cluster') %>%
  mutate(cluster = factor(cluster, levels = levels(Fig6Rev$seurat_clusters)))%>%
  ggplot(aes(cluster, value)) +
  geom_bar(aes(fill = variable), position = 'dodge', stat = 'identity', colour = "black", size = 1) +
  scale_fill_manual(values = brewer.pal(4, "Paired")) +
  scale_y_continuous(labels = scales::comma, expand = c(0.01, 0)) +
  coord_cartesian(clip = 'off') +
  theme_bw() +
  theme(
    legend.position = c(1, 1),
    legend.justification = c(1, 1),
    legend.key.size = unit(1.2, 'cm'),
    plot.title = element_text(hjust = 0.5),
    text = element_text(size = 50),
    legend.title = element_blank(),
    panel.grid.major = element_blank(),
    panel.grid.minor = element_blank(),
    axis.title = element_blank(),
    plot.margin = margin(t = 20, r = 0, b = 0, l = 10, unit = 'pt')
  )

FeaturePlot(Fig6Rev, features = c("COL2A1", "COL1A1"), ncol = 2, min.cutoff = "q9")
FeaturePlot(Fig6Rev, features = c("COL2A1", "ACAN", "COL10A1", "COL1A1", "PRG4", "SEMA7A", "S.Score", "G2M.Score"), min.cutoff = "q9", ncol = 4)
FeaturePlot(Fig6Rev, features = c("COL2A1", "TF", "TMEM176A", "P3H2", "TGFBI", "COL1A1", "COL10A1", "JUN"), min.cutoff = "q9", ncol = 4)

Idents(Fig6Rev) <- "seurat_clusters"
Fig6Rev.cl012 <- subset(Fig6Rev, idents = c("0", "1", "2"))
table(Fig6Rev.cl012$seurat_clusters)
VlnPlot(Fig6Rev.cl012, features = c("COL2A1", "TF", "TMEM176A", "P3H2", "TGFBI", "COL1A1", "COL10A1", "JUN"), 
        group.by = "seurat_clusters", pt.size = 0, ncol = 4)

# find markers for every cluster compared to all remaining cells, report only the positive ones
Fig6Rev.markers <- FindAllMarkers(Fig6Rev, only.pos = TRUE, min.pct = 0.25, logfc.threshold = 0.25)
table(Fig6Rev.markers$cluster)

# DoHeatmap() generates an expression heatmap for given cells and features. 
# Select top 6 genes based on p_val_adj
Fig6Rev.markers %>%
  group_by(cluster) %>%
  top_n(n = -6, wt = p_val_adj) -> top6
DoHeatmap(Fig6Rev, features = top6$gene) + NoLegend()


# Select top 8 genes based on p_val_adj
Fig6Rev.markers %>%
  group_by(cluster) %>%
  top_n(n = -8, wt = p_val_adj) -> top8
DoHeatmap(Fig6Rev, features = top8$gene) 
# FeaturePlot for each cluster. Change the number after "=="
top8cl <- top8[top8$cluster == 3, ]
top8cl$gene
FeaturePlot(Fig6Rev, features = top8cl$gene, min.cutoff = "q9", ncol = 4)

# Find DEG for cluster 0
Fig6Rev.cl0.markers <- 
  FindMarkers(Fig6Rev, ident.1 = c("0"), only.pos = TRUE, min.pct = 0.25, logfc.threshold = 0.25)
DEGadjFile(Fig6Rev.cl0.markers)
FeaturePlot(Fig6Rev, features = rownames(Fig6Rev.cl0.markers)[1:8], min.cutoff = "q9", ncol = 4)
VlnPlot(Fig6Rev, features = rownames(Fig6Rev.cl0.markers)[1:8], ncol = 4)

# Find DEG for cluster 1
Fig6Rev.cl1.markers <- 
  FindMarkers(Fig6Rev, ident.1 = c("1"), only.pos = TRUE)
DEGadjFile(Fig6Rev.cl1.markers)
FeaturePlot(Fig6Rev, features = rownames(Fig6Rev.cl1.markers)[1:8], min.cutoff = "q9", ncol = 4)
VlnPlot(Fig6Rev, features = rownames(Fig6Rev.cl1.markers)[1:8], ncol = 4)

# Find DEG for cluster 2
Fig6Rev.cl2.markers <- 
  FindMarkers(Fig6Rev, ident.1 = c("2"), only.pos = TRUE)
DEGadjFile(Fig6Rev.cl2.markers)
FeaturePlot(Fig6Rev, features = rownames(Fig6Rev.cl2.markers)[1:8], min.cutoff = "q9", ncol = 4)
VlnPlot(Fig6Rev, features = rownames(Fig6Rev.cl2.markers)[1:8], ncol = 4)

# Find DEG for cluster 3
Fig6Rev.cl3.markers <- 
  FindMarkers(Fig6Rev, ident.1 = c("3"), only.pos = TRUE)
DEGadjFile(Fig6Rev.cl3.markers)
FeaturePlot(Fig6Rev, features = rownames(Fig6Rev.cl3.markers)[1:8], min.cutoff = "q9", ncol = 4)
VlnPlot(Fig6Rev, features = rownames(Fig6Rev.cl3.markers)[1:8], ncol = 4)

# Find DEG for cluster 4
Fig6Rev.cl4.markers <- 
  FindMarkers(Fig6Rev, ident.1 = c("4"), only.pos = TRUE)
DEGadjFile(Fig6Rev.cl4.markers)
FeaturePlot(Fig6Rev, features = rownames(Fig6Rev.cl4.markers)[1:8], min.cutoff = "q9", ncol = 4)
VlnPlot(Fig6Rev, features = rownames(Fig6Rev.cl4.markers)[1:8], ncol = 4)
