# Supplementary material for: Engraftment of allogeneic iPS cell-derived cartilage organoid in a primate model of articular cartilage defect
Source: Nat Commun. 2023 Feb 20;14:804. doi: 10.1038/s41467-023-36408-0 (PMC9941131; doi:10.1038/s41467-023-36408-0)
Supplement: Supplementary file 5 — Supplementary Code 1 [file 41467_2023_36408_MOESM5_ESM.zip › Supplementary Code 1/readmex.txt]

readme.txt

This document explains the scripts that were used for obtaining the results of scRNA-seq analysis (Figs. 5 and 6; Extended Data Figs. 5 and 6).

The system we used are:
os             linux-gnu                   
system         x86_64, linux-gnu
Linux-5.8.0-59-generic-x86_64-with-glibc2.10
For RStudio,                          
version.string R version 4.1.0 (2021-05-18)
RStudio Server Version 1.4.1717
For jupyter notebook,
Python 3.8.5
jupyter-notebook ?version  6.4.12

Figure 5.
Download gFig5.matrix.txt.gzh from GEO (Series record GSE206120).
Run the gPaper Fig5 for Code Submission.script.Rh script in RSstudio. 

Figure 6 and Extended Data Figure 5.
Download gFig6.matrix.txt.gzh from GEO (Series record GSE206120).
Run the gPaperRevise Fig6Rev for Code Submission.script.Rh script in RStudio. 

Extended Data Figure 6 a-f.
Download gFig6.matrix.txt.gzh from GEO (Series record GSE206120).
Run the gPaperRevise ExtData.Fig6ACvsTransplant for Code Submission.script.Rh script in RStudio. 

Extended Data Figure 6g.
Run the gWTA15.16_scvelo_Fig6ACTransp.ipynbh script in jupyter notebook.
