# Supplementary material for: Engraftment of allogeneic iPS cell-derived cartilage organoid in a primate model of articular cartilage defect
Source: Nat Commun. 2023 Feb 20;14:804. doi: 10.1038/s41467-023-36408-0 (PMC9941131; doi:10.1038/s41467-023-36408-0)
Supplement: Supplementary file 5 — Supplementary Code 1 [file 41467_2023_36408_MOESM5_ESM.zip › Supplementary Code 1/WTA15.16_scvelo_Fig6ACTransp.ipynb]

# %% [code]
import os
os.getcwd()

# %% [code]
import anndata

# %% [code]
import scvelo as scv

# %% [code]
import pandas as pd
import numpy as np
import matplotlib as plt

# %% [code]
%load_ext rpy2.ipython

# %% [markdown]
# Load data

# %% [code]
#  https://wannabe-data-engineer.net/python-gunzip/
# gzの回答方法。ファイルに解凍する方法。
# gzipファイルを解凍した結果をファイルとして扱いたいケースです。例えば、ファイルのアップロードを行いたい場合や、他処理のインプットがファイル形式の場合等が考えられます。

# shutil.copyfileobj()
# shutil.copyfileobj()を利用して、読み込んだgzipのファイルオブジェクトを別ファイルとしてコピーする方法です。個人的には一番好きな手法です。

import gzip
import shutil

source_file = "TumakiWTA15_velocyto_combined.loom.gz"
target_file = "TumakiWTA15_velocyto_combined.loom"

with gzip.open(source_file, mode="rb") as gzip_file:
    with open(target_file, mode="wb") as decompressed_file:
        shutil.copyfileobj(gzip_file, decompressed_file)

# %% [code]
WTA15 = anndata.read_loom('TumakiWTA15_velocyto_combined.loom')

# %% [code]
WTA15

# %% [code]
source_file = "../loom WTA16/TumakiWTA16_velocyto_combined.loom.gz"
target_file = "../loom WTA16/TumakiWTA16_velocyto_combined.loom"

with gzip.open(source_file, mode="rb") as gzip_file:
    with open(target_file, mode="wb") as decompressed_file:
        shutil.copyfileobj(gzip_file, decompressed_file)

# %% [code]
WTA16 = anndata.read_loom("../loom WTA16/TumakiWTA16_velocyto_combined.loom")

# %% [code]
WTA16

# %% [code]
WTA15.obs.index

# %% [code]
WTA16.obs.index

# %% [code]
# Variable names are not unique. To make them unique, call `.var_names_make_unique`.
WTA15.var_names_make_unique()
WTA16.var_names_make_unique()
# concatenate the three loom
sample_one = WTA15.concatenate(WTA16)

# %% [code]
sample_one_backup = sample_one

# %% [code]
sample_one

# %% [code]
# With the coordinates, we will need to make sure we add them so they match 
# the order of the Cell IDs in our anndata object. Our Cell IDs are rownames 
# in the observation layer of our object, so we can view them by using the 
# following:
sample_one.obs.index

# %% [markdown]
# Incorporate Seurat metadata

# %% [markdown]
## Match the cell names exactly between seurat object and loom object

# %% [code]
sample_one.obs.index = sample_one.obs.index.str.replace('.bam..', '')

# %% [code]
sample_one.obs.index = sample_one.obs.index.str.replace('.*?:', '')

# %% [code]
sample_one.obs.index

# %% [code]
sample_one.obs_names

# %% [code]
sample_one.obs

# %% [code]
os.getcwd()

# %% [code]
sample_obs = pd.read_csv("Seurat_to_scvelo_WTA15-17_paperRev_Fig6ACTransp/cellID_obs.csv")
umap_cord = pd.read_csv("Seurat_to_scvelo_WTA15-17_paperRev_Fig6ACTransp/cell_embeddings.csv")
cell_clusters = pd.read_csv("Seurat_to_scvelo_WTA15-17_paperRev_Fig6ACTransp/clusters.csv")
Ident2 = pd.read_csv("Seurat_to_scvelo_WTA15-17_paperRev_Fig6ACTransp/Ident2.csv")

# %% [code]
sample_obs

# %% [code]
# With our extracted Cell IDs from Seurat, we'll need to filter our loom file object, smaple_one
# (now as an anndata object) based upon them.
sample_one = sample_one[np.isin(sample_one.obs.index, sample_obs['x'])]

# %% [markdown]
## This step automatically deleted A953 (disk.imp.5 cells (WTA11 (disk.imp), but not WTA10 (iPS-Cart) that are not included in Seurat object)

# %% [code]
sample_one

# %% [code]
sum(sample_one.obs.index.str.contains('A953'))

# %% [code]
sum(sample_one.obs.index.str.contains('A952'))

# %% [code]
# With the coordinates, we will need to make sure we add them so they match the order of the Cell 
# IDs in our anndata object. Our Cell IDs are rownames in the observation layer of our object, 
# so we can view them by using the following:
sample_one.obs

# %% [code]
# Let's cast our index as a data frame and change the column name
sample_one_index = pd.DataFrame(sample_one.obs.index)

# %% [code]
sample_one_index

# %% [code]
sample_one_index.rename(columns = {'CellID':'Cell ID'}, inplace=True)

# %% [code]
sample_one_index

# %% [markdown]
## Add UMAP information orderly

# %% [code]
umap_cord

# %% [code]
# Let's also change the first column of our UMAP data frame to the same name:
umap_cord = umap_cord.rename(columns = {'Unnamed: 0':'Cell ID'})

# %% [code]
umap_cord

# %% [code]
# Now if we merge our index dataframe with our UMAP, the order will match our anndata object.
umap_ordered = sample_one_index.merge(umap_cord, on = 'Cell ID')

# %% [code]
umap_ordered

# %% [code]
# Since we're certain the orders are the same, we can remove the first column of the data frame 
# and add the UMAP coordinates to our anndata object.
umap_ordered = umap_ordered.iloc[:,1:]

# %% [code]
umap_ordered

# %% [code]
sample_one

# %% [code]
sample_one.obsm['X_umap'] = umap_ordered.values

# %% [code]
sample_one

# %% [markdown]
## Add Ident2 to uns information orderly.

# %% [code]
Ident2

# %% [code]
# Let's also change the first column of our UMAP data frame to the same name:
Ident2 = Ident2.rename(columns = {'Unnamed: 0':'Cell ID'})
Ident2 = Ident2.rename(columns = {'x':'Ident2'})

# %% [code]
Ident2

# %% [code]
sample_one_index

# %% [code]
sample_obs

# %% [code]
Ident2['Cell ID'] = sample_obs

# %% [code]
Ident2

# %% [code]
# Now if we merge our index dataframe with our UMAP, the order will match our anndata object.
Ident2_ordered = sample_one_index.merge(Ident2, on = 'Cell ID')

# %% [code]
Ident2_ordered

# %% [code]
# Since we're certain the orders are the same, we can remove the first column of the data frame 
# and add the UMAP coordinates to our anndata object.
Ident2_ordered = Ident2_ordered.iloc[:,1:]

# %% [code]
Ident2_ordered

# %% [code]
# Clusters and their cluster colors can be added in the same fashion 
# (and again, they must match the order of the Cell IDs.) 
sample_one.uns['Ident2'] = Ident2_ordered.values

# %% [code]
sample_one_backup = sample_one

# %% [code]
sample_one

# %% [markdown]
## Add Cluster information orderly. 

# %% [markdown]
### Instead of adding them as an multidimensional observation ('obsm'), we'd add them obs, to describe velocity (stream) in color.

# %% [code]
cell_clusters

# %% [code]
# Let's also change the first column of our cluster data frame to the same name:
cell_clusters = cell_clusters.rename(columns = {'Unnamed: 0':'Cell ID'})
cell_clusters = cell_clusters.rename(columns = {'x':'clusters'})

# %% [code]
cell_clusters

# %% [code]
cell_clusters['Cell ID'] = sample_obs

# %% [code]
cell_clusters

# %% [code]
# Now if we merge our index dataframe with our clusters, the order will match our anndata object.
cell_clusters_ordered = sample_one_index.merge(cell_clusters, on = 'Cell ID')

# %% [code]
cell_clusters_ordered

# %% [code]
# Since we're certain the orders are the same, we can remove the first column of the data frame 
# and add the UMAP coordinates to our anndata object.
cell_clusters_ordered = cell_clusters_ordered.iloc[:,1:]

# %% [code]
cell_clusters_ordered

# %% [code]
sample_one.obs['clusters'] = cell_clusters_ordered.values

# %% [code]
sample_one

# %% [markdown]
## Add clusters colors to uns

# %% [code]
sample_one.uns['clusters_colors'] = ['#1f77b4', '#ff7f0e', '#d62728', '#2ca02c', '#9467bd', '#8c564b']

# %% [markdown]
### Visualize color of color codes, using matplotlib.pyplot

# %% [code]
# import matplotlib.pyplot as pltpyplot
x = np.arange(0.0, 15.0, 0.1)
y = np.sin(x)
pltpyplot.plot(y      , color='#1f77b4'  )
pltpyplot.plot(y - 1.0, color='#ff7f0e'  ) 
pltpyplot.plot(y - 2.0, color='#2ca02c') 
pltpyplot.plot(y - 3.0, color='#d62728')
pltpyplot.plot(y - 5.0, color='#9467bd') 
pltpyplot.plot(y - 6.0, color='#8c564b'  )

# %% [markdown]
## Save file

# %% [code]
# Save file
sample_one.write_loom("WTA15.16_scvelo_Fig6ACTransp.loom", write_obsm_varm=True)

# %% [markdown]
# Read file

# %% [code]
sample_one = anndata.read_loom("WTA15.16_scvelo_Fig6ACTransp.loom")

# %% [code]
sample_one.obs['clusters'].unique()

# %% [code]
sample_one.obs['clusters'].head(10)

# %% [markdown]
# Running scVelo on Sample_one, rename file name as sample_one_scv
If you want to incorporate your clusters and cluster colors in the embedding plot, the parameters you would add would be:

clusters = sample_one.uns['clusters']

# %% [code]
sample_one_scv = sample_one

# %% [code]
scv.settings.verbosity = 3  # show errors(0), warnings(1), info(2), hints(3)
scv.settings.presenter_view = True  # set max width size for presenter view
scv.settings.set_figure_params('scvelo')  # for beautified visua

# %% [code]
# show proportions of spliced/unspliced abundances
scv.utils.show_proportions(sample_one_scv)
sample_one_scv

# %% [code]
scv.pp.filter_and_normalize(sample_one_scv, min_shared_counts=20, n_top_genes=2000)

# %% [code]
scv.pp.moments(sample_one_scv, n_pcs=42, n_neighbors=70)

# %% [code]
scv.tl.velocity(sample_one_scv)

# %% [code]
scv.tl.velocity_graph(sample_one_scv)

# %% [code]
scv.pl.velocity_embedding_stream(sample_one_scv, basis='X_umap')

# %% [code]
scv.pl.velocity_embedding(sample_one_scv, basis='X_umap', arrow_length=2, arrow_size=1.5, dpi=150)

# %% [code]
scv.pl.velocity_embedding_grid(sample_one_scv)

# %% [markdown]
# Interprete the velocities

# %% [markdown]
This is perhaps the most important part as we advise the user not to limit biological conclusions to the projected velocities, but to examine individual gene dynamics via phase portraits to understand how inferred directions are supported by particular genes. 

See the gif [here](https://user-images.githubusercontent.com/31883718/80227452-eb822480-864d-11ea-9399-56886c5e2785.gif) to get an idea of how to interpret a spliced vs. unspliced phase portrait. Gene activity is orchestrated by transcriptional regulation. Transcriptional induction for a particular gene results in an increase of (newly transcribed) precursor unspliced mRNAs while, conversely, repression or absence of transcription results in a decrease of unspliced mRNAs. Spliced mRNAs is produced from unspliced mRNA and follows the same trend with a time lag. Time is a hidden/latent variable. Thus, the dynamics needs to be inferred from what is actually measured: spliced and unspliced mRNAs as displayed in the phase portrait. 

Now, let us examine the phase portraits of some marker genes, visualized with <br/> 
`scv.pl.velocity(adata, gene_names)` or `scv.pl.scatter(adata, gene_names)`. 

# %% [code]
adata = sample_one_scv

# %% [code]
scv.pl.velocity(adata, ['COL2A1',  'COL1A1', 'SOX9'], ncols=2)


# %% [markdown]
The black line corresponds to the estimated 'steady-state' ratio, i.e. the ratio of unspliced to spliced mRNA abundance which is in a constant transcriptional state. RNA velocity for a particular gene is determined as the residual, i.e. how much an observation deviates from that steady-state line. Positive velocity indicates that a gene is up-regulated, which occurs for cells that show higher abundance of unspliced mRNA for that gene than expected in steady state. Conversely, negative velocity indicates that a gene is down-regulated.

For instance *Cpe* explains the directionality in the up-regulated Ngn3 (yellow) to Pre-endocrine (orange) to β-cells (green), while *Adk*  explains the directionality in the down-regulated Ductal (dark green) to Ngn3 (yellow) to the remaining endocrine cells.

# %% [code]
scv.pl.scatter(adata, 'COL2A1', color=['clusters', 'velocity'], 
               add_outline='0,1')

# %% [markdown]
### Identify important genes
We need a systematic way to identify genes that may help explain the resulting vector field and inferred lineages. 
To do so, we can test which genes have cluster-specific differential velocity expression, being siginificantly higher/lower compared to the remaining population. The module `scv.tl.rank_velocity_genes` runs a differential velocity t-test and outpus a gene ranking for each cluster. Thresholds can be set (e.g. `min_corr`) to restrict the test on a selection of gene candidates.

# %% [code]
scv.tl.rank_velocity_genes(adata, groupby='clusters', min_corr=.3)

df = scv.DataFrame(adata.uns['rank_velocity_genes']['names'])
df.head()

# %% [code]
kwargs = dict(frameon=False, size=10, linewidth=1.5, 
              add_outline='3,2,0')

scv.pl.scatter(adata, df['3'][:5], ylabel='cluster 3', **kwargs)
scv.pl.scatter(adata, df['2'][:5], ylabel='cluster 2', **kwargs)
scv.pl.scatter(adata, df['0'][:5], ylabel='cluster 0', **kwargs)


# %% [code]
kwargs = dict(frameon=False, size=10, linewidth=1.5, 
              add_outline='3,1')

scv.pl.scatter(adata, df['3'][:5], ylabel='cluster 3', **kwargs)
scv.pl.scatter(adata, df['1'][:5], ylabel='cluster 1', **kwargs)

# %% [markdown]
The genes *Ptprs, Pclo, Pam, Abcc8, Gnas*, for instance, support the directionality from **Ngn3 high EP** (yellow) to **Pre-endocrine** (orange) to **Beta** (green).

# %% [markdown]
### Velocities in cycling progenitors

# %% [markdown]
The cell cycle detected by RNA velocity, is biologically affirmed by cell cycle scores (standardized scores of mean expression levels of phase marker genes).

# %% [code]
scv.tl.score_genes_cell_cycle(adata)
scv.pl.scatter(adata, color_gradients=['S_score', 'G2M_score'], smooth=True, perc=[5, 95])


# %% [code]
adata

# %% [markdown]
For the cycling Ductal cells, we may screen through S and G2M phase markers. The previous module also computed a spearmans correlation score, which we can use to rank/sort the phase marker genes to then display their phase portraits. 

# %% [code]
s_genes, g2m_genes = scv.utils.get_phase_marker_genes(adata)
s_genes = scv.get_df(adata[:, s_genes], 'spearmans_score', sort_values=True).index
g2m_genes = scv.get_df(adata[:, g2m_genes], 'spearmans_score', sort_values=True).index

kwargs = dict(frameon=False, ylabel='cell cycle genes')
scv.pl.scatter(adata, list(s_genes[:2]) + list(g2m_genes[:3]), **kwargs)


# %% [markdown]
Particularly *Hells* and *Top2a* are well-suited to explain the vector field in the cycling progenitors. 
*Top2a* gets assigned a high velocity shortly before it actually peaks in the G2M phase. There, the negative velocity then perfectly matches the immediately following down-regulation. 

# %% [code]
scv.pl.velocity(adata, ['COL2A1', 'COL1A1'], ncols=2, add_outline=True)

# %% [markdown]
### Speed and coherence
Two more useful stats:<br/> 
- The speed or rate of differentiation is given by the length of the velocity vector. <br/> 
- The coherence of the vector field (i.e., how a velocity vector correlates with its neighboring velocities) provides a measure of confidence.

# %% [code]
scv.tl.velocity_confidence(adata)
keys = 'velocity_length', 'velocity_confidence'
scv.pl.scatter(adata, c=keys, cmap='coolwarm', perc=[5, 95])


# %% [markdown]
These provide insights where cells differentiate at a slower/faster pace, and where the direction is un-/determined. 

On cluster-level, we find that differentiation substantially speeds up after cell cycle exit (Ngn3 low EP), keeping the pace during Beta cell production while slowing down during Alpha cell production. 

# %% [code]
df = adata.obs.groupby('clusters')[keys].mean().T
df.style.background_gradient(cmap='coolwarm', axis=1)


# %% [markdown]
### Velocity graph and pseudotime
We can visualize the velocity graph to portray all velocity-inferred cell-to-cell connections/transitions. It can be confined to high-probability transitions by setting a `threshold`. The graph, for instance, indicates two phases of Epsilon cell production, coming from early and late Pre-endocrine cells.

# %% [code]
scv.pl.velocity_graph(adata, threshold=.1)

# %% [markdown]
Further, the graph can be used to draw descendents/anscestors coming from a specified cell. Here, a pre-endocrine cell is traced to its potential fate.

# %% [code]
x, y = scv.utils.get_cell_transitions(adata, basis='umap', starting_cell=70)
ax = scv.pl.velocity_graph(adata, c='lightgrey', edge_width=.05, show=False)
ax = scv.pl.scatter(adata, x=x, y=y, s=120, c='ascending', cmap='gnuplot', ax=ax)


# %% [markdown]
Finally, based on the velocity graph, a *velocity pseudotime* can be computed. After inferring a distribution over root cells from the graph, it measures the average number of steps it takes to reach a cell after walking along the graph starting from the root cells. 

Contrarily to diffusion pseudotime, it implicitly infers the root cells and is based on the directed velocity graph instead of the similarity-based diffusion kernel.

# %% [code]
scv.tl.velocity_pseudotime(adata)
scv.pl.scatter(adata, color='velocity_pseudotime', cmap='gnuplot')


# %% [markdown]
### PAGA velocity graph
[PAGA](https://doi.org/10.1186/s13059-019-1663-x) graph abstraction has benchmarked as top-performing method for trajectory inference. It provides a graph-like map of the data topology with weighted edges corresponding to the connectivity between two clusters. Here, PAGA is extended by velocity-inferred directionality.

# %% [code]
# PAGA requires to install igraph, if not done yet.
!pip install python-igraph --upgrade --quiet

# %% [code]
# this is needed due to a current bug - bugfix is coming soon.
adata.uns['neighbors']['distances'] = adata.obsp['distances']
adata.uns['neighbors']['connectivities'] = adata.obsp['connectivities']

scv.tl.paga(adata, groups='clusters')

# precision=2 resulted in OptionError: 'Pattern matched multiple keys'. display==2 have solved problem of Panda.
df = scv.get_df(adata, 'paga/transitions_confidence', display==2).T
df.style.background_gradient(cmap='Blues').format('{:.2g}')

# %% [markdown]
This reads from left/row to right/column, thus e.g. assigning a confident transition from Ductal to Ngn3 low EP. 

This table can be summarized by a directed graph superimposed onto the UMAP embedding.

# %% [code]
scv.pl.paga(adata, basis='umap', size=50, alpha=.3,
            min_edge_width=2, node_size_scale=1.5)

# %% [code]


# %% [code]


# %% [code]


# %% [markdown]
# PAGAを良好にするために、pcsとn_neighborsの条件を求めるスクリプト

# %% [code]
scv.pp.moments(sample_one_scv, n_pcs=20, n_neighbors=120)

# %% [code]
scv.tl.velocity(sample_one_scv)

# %% [code]
scv.tl.velocity_graph(sample_one_scv)

# %% [code]
scv.pl.velocity_embedding_stream(sample_one_scv, basis='X_umap')

# %% [code]
adata = sample_one_scv

# %% [markdown]
### PAGA velocity graph
[PAGA](https://doi.org/10.1186/s13059-019-1663-x) graph abstraction has benchmarked as top-performing method for trajectory inference. It provides a graph-like map of the data topology with weighted edges corresponding to the connectivity between two clusters. Here, PAGA is extended by velocity-inferred directionality.

# %% [code]
# PAGA requires to install igraph, if not done yet.
!pip install python-igraph --upgrade --quiet

# %% [code]
# this is needed due to a current bug - bugfix is coming soon.
adata.uns['neighbors']['distances'] = adata.obsp['distances']
adata.uns['neighbors']['connectivities'] = adata.obsp['connectivities']

scv.tl.paga(adata, groups='clusters')

# precision=2 resulted in OptionError: 'Pattern matched multiple keys'. display==2 have solved problem of Panda.
df = scv.get_df(adata, 'paga/transitions_confidence', display==2).T
df.style.background_gradient(cmap='Blues').format('{:.2g}')

# %% [markdown]
This reads from left/row to right/column, thus e.g. assigning a confident transition from Ductal to Ngn3 low EP. 

This table can be summarized by a directed graph superimposed onto the UMAP embedding.

# %% [code]
scv.pl.paga(adata, basis='umap', size=50, alpha=.3,
            min_edge_width=2, node_size_scale=1.5)
