# Supplementary material for: Engraftment of allogeneic iPS cell-derived cartilage organoid in a primate model of articular cartilage defect
Source: Nat Commun. 2023 Feb 20;14:804. doi: 10.1038/s41467-023-36408-0 (PMC9941131; doi:10.1038/s41467-023-36408-0)
Supplement: Supplementary file 7 — Source Data [file 41467_2023_36408_MOESM7_ESM.xlsx]

## Sheet: Fig.2
Osteochondral defect	Chondral defect	Normal articular cartilage
98	0	4
92	4	7
85	3	0
52	6	0
97	3	0
71	3	0
153	3	0
72	2	0
63	6	0
69	3	0
124	4	0
125	4	0
Fig.2b

## Sheet: Fig.3
Assessor A					Assessor B
4 weeks after surgery		17 weeks after surgery			4 weeks after surgery		17 weeks after surgery
Empty	Transplantation	Empty	Transplantation		Empty	Transplantation	Empty	Transplantation
6	4	9	1		5	2	6	0
8	1	7	0		9	1	9	0
8	3	7	0		5	1	5	0
Fig.3b

## Sheet: Fig.7
vehicle	TGF-β1		vehicle	TGF-β inhibitor
1.32654	7.54424		1.04374	0.137832
1.14946	7.28693		0.79032	0.164538
0.524009	4.61437		1.16594	0.192239
Fig.7e

## Sheet: Fig.8
pSik3/β-actin			Prg4			Condition	FFSS(hours)	Relative mRNA expression
10uM forskolin(-)	10uM forskolin(+)		10uM forskolin(-)	10uM forskolin(+)		Sik3+/+	0	0.251034
1.00376	2.81135		0.553566	1.60974			2	0.444708
1.21306	2.1025		0.309246	1.74936			6	0.540954
0.764728	2.3924		0.631488	1.83633			12	3.02367
Fig.8a			1.68977	2.54352			24	4.18641
			1.54417	1.87492		Sik3-/-	0	0.532887
			1.27176	1.56572			2	1.09115
			Fig.8b				6	1.38889
							12	5.97285
							24	17.4786
						Fig.8e
Prg4			Col10a1			Prg4			Col10a1
Sik3+/+	Sik3-/-		Sik3+/+	Sik3-/-		WT	Sik3tg		WT	Sik3tg
0.989959	1.97757		0.985538	0.207309		1.08431	0.369333		1.04974	1.50438
0.999604	1.9043		0.951198	0.241539		0.947798	0.41179		1.03427	1.49574
1.01044	2.01269		1.06326	0.226794		0.96789	0.440221		0.91599	1.66323
Fig.8c

## Sheet: Fig.S4
17 weeks after surgery			17 weeks after surgery
Empty	Transplantation		Empty	Transplantation
8	98		41	99
20	99		63	99
15	99		64	100
	Fig.S4a			Fig.S4b

## Sheet: Fig.S7
Condition	FFSS(hours)	Relative mRNA expression
Sik3+/+	0	1.12758
	2	3.53836
	6	5.4996
	12	6.14562
	24	22.6856
Sik3-/-	0	1.32178
	2	4.0111
	6	4.02135
	12	10.9301
	24	46.7486
Fig.S7c
